# Supplementary material for: Meta-transcriptomics for the diversity of tick-borne virus in Nujiang, Yunnan Province
Source: Front Cell Infect Microbiol. 2023 Dec 15;13:1283019. doi: 10.3389/fcimb.2023.1283019 (PMC10766107; doi:10.3389/fcimb.2023.1283019)
Supplement: Supplementary file 1 [file Table_1.xlsx]

## Sheet: table S1
Table 1 Detailed information on the Sample collection
	Place of sampling	Collection time	contiguous areas	No. of ticks included
Nujiang Prefecture,Yunnan Province	Lushui	2017	Myanmar	500
		2018	Myanmar	500
		2019	Myanmar	500
		2020	Myanmar	500
	Langping	2018	Central-Western Yunnan	260
	Fugong	2022	Myanmar	20
	Gongshan	2022	Myanmar,Tibet	290
	Total			2570

## Sheet: table S2
Table 2 Summary of sampling, pooling and RNA sequencing
Regions	Name of pooled ticks	No. of ticks	Tick Species	Total reads of sequencing	Total contigs	bacteria contigs	Viral contigs	Percentage of viral contigs
Lushui	LSTM1701	100	R. microplus	65029248	23747	6610	58	0.00244241
	LSTM1702	100	R. microplus	65020080	44054	8828	190	0.00431289
	LSTM1703	100	R. microplus	64651186	15475	4112	64	0.0041357
	LSTM1704	100	R. microplus H. longicornis	68491030	28582	7534	209	0.00731229
	LSTM1705	100	R. microplus H. longicornis	74211708	25585	6043	76	0.00297049
	LSTM1801	100	R. microplus	64461444	21825	5446	97	0.00444444
	LSTM1802	100	R. microplus H. longicornis	65289528	39092	8064	164	0.00419523
	LSTM1803	100	R. microplus H. longicornis	68021660	30985	6547	188	0.00606745
	LSTM1804	100	R. microplus	65667796	22191	6170	59	0.00265874
	LSTM1805	100	R. microplus H. longicornis	65459822	45015	7861	56	0.00124403
	LSTM1901	100	R. microplus	72609078	53614	9833	63	0.00117507
	LSTM1902	100	R. microplus H. longicornis	63861878	42371	6889	53	0.00125086
	LSTM1903	100	R. microplus H. longicornis	67471380	49104	8432	83	0.00169029
	LSTM1904	100	R. microplus H. longicornis	71204378	49611	7966	133	0.00268086
	LSTM1905	100	R. microplus	69501718	33477	7530	49	0.00146369
	LSTM2001	100	R. microplus	63512372	24521	5627	117	0.00477142
	LSTM2002	100	R. microplus	67671130	41952	9130	85	0.00202613
	LSTM2003	100	R. microplus H. longicornis	65027826	59749	10663	190	0.00317997
	LSTM2004	100	R. microplus	63936106	38439	7339	91	0.00236739
	LSTM2005	100	R. microplus	67780406	63505	11139	62	0.000976301
Langping	LPTM1801	100	R. microplus H. longicornis	65909734	17127	5762	124	0.00724003
	LPTM1802	80	R. microplus H. longicornis	65303460	17906	4281	70	0.0039093
	LPTM1803	20	I. ovatus	64695470	6908	2019	9	0.00130284
	LPTM1804	40	R. microplus H. longicornis I. ovatus	67184438	40970	5698	102	0.00248963
	LPTM1805	10	R. microplus	66943552	21562	6975	105	0.00486968
	LPTM1806	10	H. longicornis I. ovatus	67313488	14935	4866	46	0.00308001
Gongshan	GSTM2201	100	I. ovatus	76976520	90305	10173	213	0.00235867
	GSTM2202	100	R. microplus I. ovatus	61802052	99524	14599	235	0.00236124
	GSTM2203	90	I. ovatus	81279574	87448	10740	183	0.00209267
Fugong	FGTM2201	20	R. microplus R. haemaphysaloides	61823916	81069	12913	223	0.00275074
	Total	2570		2018111978	1230648	229789	3397

## Sheet: table S3
Table S3 Number of viral reads in each pool
Name of pooled ticks	Flaviviridae		Phenuiviridae			Nairoviridae	Peribunyaviridae		Rhabdoviridae		Totiviridae	Chuviridae	Orthomyxoviridae
	Jingmen tick virus	Yunnan flavi-like virus	Yunnan ixovirus	Yunnan phlebovirus 1	Yunnan phlebovirus 2	Yunan nairo-like virus	Yunnan peribunya-like 1	Yunnan peribunya-like 2	Yunnan rhabdo-like virus 1	Yunnan rhabdo-like virus 2	Yunnan toti-like virus	Yunnan mivirus	Yunnan orthomy-like virus
LSTM1701	4	0	0	0	12183	0	0	0	9533	987	0	76191	0
LSTM1702	3	0	0	0	835	0	0	0	996	102	0	6416	0
LSTM1703	3	0	0	0	2481	0	0	0	13673	470	0	52577	0
LSTM1704	0	60	0	0	14867	0	0	0	55258	3438	0	168991	0
LSTM1705	0	0	0	0	10081	0	0	0	18878	1399	0	74412	0
LSTM1801	0	6	0	0	4475	0	0	0	857	533	0	150872	0
LSTM1802	0	0	0	0	8491	0	0	0	54973	9792	0	293678	0
LSTM1803	2	30	0	0	1530	0	0	0	1844	168	0	5683	0
LSTM1804	0	4	0	0	3027	0	0	0	2966	2716	0	156778	0
LSTM1805	0	0	0	0	16351	0	0	0	8461	4140	0	51924	0
LSTM1901	4	0	0	0	3336	0	0	0	929	378	0	29054	0
LSTM1902	4	77	0	0	8770	0	0	0	12491	3733	0	46019	0
LSTM1903	0	0	0	0	3876	0	0	1646	5395	422	0	25341	0
LSTM1904	0	280	0	0	37070	0	0	0	29964	5508	0	48219	0
LSTM1905	1	0	0	0	11011	0	0	0	3373	2197	0	44240	0
LSTM2001	5	284	0	0	2195	0	0	0	3703	203	0	19388	0
LSTM2002	1	0	0	0	2513	0	0	0	20717	1457	0	127783	0
LSTM2003	2	464	0	0	26647	0	0	0	49904	2876	0	139785	0
LSTM2004	2	414	0	0	6239	0	0	0	5064	496	0	38711	0
LSTM2005	0	16	0	0	2444	0	0	0	1512	154	0	10009	0
LPTM1801	4	6	0	0	10461	0	0	0	22512	1946	0	100679	0
LPTM1802	0	0	0	0	10177	0	0	0	22450	2487	0	137093	0
LPTM1803	0	0	0	0	0	3652	0	0	4	0	0	2	0
LPTM1804	10	0	0	0	2451	2	0	0	1458	30	0	29605	0
LPTM1805	0	0	0	0	13401	0	0	0	55210	1627	0	98524	0
LPTM1806	0	0	0	0	3115	0	0	0	27971	9292	0	96586	0
GSTM2201	411	0	4478	1822	0	0	404	0	0	0	0	2	0
GSTM2202	107434	0	57	0	303	0	0	0	0	77	0	726	0
GSTM2203	212	0	7762	0	0	2602	2706	0	0	0	0	0	6
FGTM2201	163	0	0	0	0	0	0	0	0	2	1968	3395	36784

## Sheet: Sheet8
Tabel 1 Information of viral genome obtained in this study
NO.	Order	Family	Virus Name	Genome segment	Length	Blastx hits on known viruses	GenBank accession number of genetically closest virus
1	Bunyavirales	Nairoviridae	Yunan nairo-like virus	L	15330	Nairoviridae sp.(88.5%)	WAK75225	GSTM2203;LPTM1803
				S	3627	Sichuan tick nairovirus(54.91%)	USZ80657	GSTM2203;LPTM1803
2		Phenuiviridae	Yunnan phlebovirus 1(mukawa)	L	6447	Mukawa virus(91.80%)	WAK75785	GSTM2201
				M	3359	Mukawa virus(85.26%)	YP_009666331.1
				S	754	Mukawa virus (85.60% )	UUT07166.1
3			Yunnan Phlebovirus 2(lihan)	L	6526	Rhipicephalus associated phlebovirus 1(99.91%)	QCB64646.1	LSTM1801
				S	1797	Rhipicephalus associated phlebovirus 1(99.79%)	QCB64645.1
4			Yunnan ixovirus	L	6754	Blacklegged tick phlebovirus 2(61.19%)	AII01803.1	GSTM2203;GSTM2201
				S	2687	Blacklegged tick phlebovirus 2(55.51%)	AJA31770.1
5		Peribunyaviridae	Yunnan Peribunya-like 1	L	9233	Bronnoya virus(62.71%)	WCD38987.1	GSTM2203
				M	4304	Bronnoya virus (62.04%)	WCD38993.1
6			Yunnan Peribunya-like 2	L	9129	Yushu tick virus 1 (79.70%)	UYL95520.1	LSTM1903
				M	4024	Fuhai tick bunyavirus ( 85.76% )	UXL90890.1
7	Amarillovirales	Flaviviridae	Yunnan jingmen tick virus	NSP1	3632	Jingmen tick virus(99.02%)	USE57273.1	GSTM2202
				VPI	3195	Jingmen tick virus (97.21% )	USE57274.1
				NSP2	2969	Jingmen tick virus(99.12%)	YP_009030000.1
				VP2/3	3099	Jingmen tick virus(97.77%)	QFR36174.1
8			Yunnan flavi-like virus	polyprotein	5734	Flaviviridae sp. (95.68%)	UGM45789.1	LSTM2003
9	Mononegavirales	Rhabdoviridae	Yunnan rhabdo-like virus 1	Nearly complete genome	10067	Rhipicephalus associated rhabdo-like virus (99.45%)	WAK76863.1	LSTM1901
10			Yunnan rhabdo-like virus 2	Nearly complete genome	8004	Rhabdoviridae sp. ( 99.33% )	WAK76995.1	LPTM1801
11	Ghabrivirales	Totiviridae	Yunnan toti-like virus	Nearly complete genome	8070	Totiviridae sp.(74.66%)	WAK77279.1	FGTM2201
12	Jingchuvirales	Chuviridae	Yunnan mivirus	Nearly complete genome	11553	Wuhan mivirus (99.73% )	WAS28395.1	FGTM2201
13	Articulavirales	Orthomyxoviridae	Yunnan orthomy-like virus	HA	1811	Quaranjavirus sp. (90.23%)	URY50687.1	FGTM2201
				NP	1759	Guangdong tick quaranjavirus (87.98%)	WAA68656.1
				PA	2428	Guangdong tick quaranjavirus (91.51%)	WAA68654.1
				PB1	2397	Orthomyxoviridae sp. (96.50%)	UUT42615.1
